# Supplementary material for: The Calprotectin Fragment, CPa9-HNE, Is a Plasma Biomarker of Mild Chronic Obstructive Pulmonary Disease
Source: Cells. 2025 Jul 26;14(15):1155. doi: 10.3390/cells14151155 (PMC12346652; doi:10.3390/cells14151155)
Supplement: Supplementary file 1 [file cells-14-01155-s001.zip]

Archive with 1 entries (1 files):
- cells-3738381-supplementary.pdf
